# Supplementary material for: Phytochemical Profiling and Biological Assessment of the Aerial Parts from Three Mediterranean Alkanna Species (A. orientalis, A. tinctoria, A. kotschyana) in the Boraginaceae Family
Source: Plants (Basel). 2024 Jan 17;13(2):278. doi: 10.3390/plants13020278 (PMC10818510; doi:10.3390/plants13020278)
Supplement: Supplementary file 1 [file plants-13-00278-s001.zip]

Archive with 1 entries (1 files):
- plants-2758489-supplementary.pdf
